# Supplementary material for: Understanding the educational needs of parenting athletes involved in sport and education: The parents’ view
Source: PLoS One. 2021 Jan 20;16(1):e0243354. doi: 10.1371/journal.pone.0243354 (PMC7817049; doi:10.1371/journal.pone.0243354)
Supplement: S1 File — (XLSX) [file pone.0243354.s001.xlsx]

## Sheet: All Nations
Q1. What kind of information on the athletes’ needs should be provided to parents to help them support the athlete’s dual career (DC)?	Q2. What kind of information on the sports environment should be provided to parents to help them support the athlete’s DC?	Q3. What kind of information on the academic environment should be provided to parents to help them support the athlete’s DC?	Q4. What kind of educational opportunities do you consider relevant to educate parents to support the athlete’s dual career?	Q5. What kind of information on DC-related policies and services should be provided to parents to help them support the athlete’s combination of sports and academic careers (dual career)?
Advice for athlete on third level course selection	Access to and transition to skilled coaches along the DC pathway	Accomodation by academic environment of demanding travel routines of DC athlete	Best practices as parent of an elite athlete	Awareness of dual career expectations of coaches
Alcohol and drug use by the athlete or their peers	Benefits of a sport career for athlete	Alignment of seasons in school and in sport	Challenges of relocation of family near sport and/or academic environment	Awareness of dual career expectations of parents
Assessment and consideration of athlete current health	Coaching, sports science, medical, logistical and financial supports available from sport environment	Communication skills/mechanisms for the effective relationship between parents and athletes	DC brochure	Awareness of international DC best practises
Assessment and consideration of athlete long-term health	Communication pathways from sport structures to parents	Communication skills/mechanisms for the effective relationship between parents and coaches	DC conferences, seminars, and round tables within academic and sport environments for DC athletes and parents	Awareness of international DC policies and services available within the academic environment
Athlete emotional counselling if required	Confidence in sport personnel involved with athlete	Communication skills/mechanisms for the effective relationship between parents and other parents of DC athletes	DC parenting education courses dealing with academic, sport, and policy environments	Awareness of international DC policies and services available within the sporting environment
Athlete emotional support	Consideration by sporting organisations of existing constraints/demands on parents	Communication skills/mechanisms for the effective relationship between parents and teacher/tutors	DC social networks	Awareness of national DC best practises
Athlete financial planning skills	Consistent message/information on DC pathways	Comprehensive and tailored support for DC within academic environment	DC/sport information which is relevant to athletes of different ages and athletic stages	Awareness of national DC policies and services available within the academic environment
Athlete financial support	Dialogue between families, management and coaches	Dual career help desk/contact person available in academic environment	Directory of contacts and existing information	Awareness of national DC policies and services available within the sporting environment
Athlete logistical support	Dual career help desk/contact person available in sport environment	Financial implications of and planning for DC	Education course on the setting of realistic and achievable goals for parents and athletes	Clubs as hubs for translational information
Athlete medical support in case of injury	Dual career support from the coach	Formal parent feedback regarding academic progression (website, report)	Feedback from parents of older/experienced DC athletes (verbal, written, oral)	DC support from the regional level to the national level
Athlete mentoring in academic environment	Education to prevent drop outs, doping, match fixing	Greater flexibility from academic environment to accommodate sports.	Feedback loop for DC parents to/from EMPATIA and DC providers	DC support providers in each sport federation
Athlete mentoring in sport environment	Feedback to parents after training /competition	How does co-ordination/co-operation between sport and academic environments take place?	Guidelines for parents to support the DC athletes	Define principles of effective DC provision
Athlete planning and organisational skills	Increased communication with parents from the sport environment	Information on policies, programmes and procedures relevant to the academic environment	Hard copy guides	Distance learning provision for athletes (e.g. access from training centres or while travelling due to sport)
Athlete pursuit of a healthy long-term life style	Information about events (matches, training, events, services etc.)	Information on subject and academic course choices which support DC	Identification of and presentations by DC role models/ambassadors	International policy to formally recognise student-athlete (Dual Career) status
Athlete short and long term personal and career development plan and guidance	Information about the quality of the coaches and training environment	Information on the quality of schools from academic perspective	Inclusion of non-elite athletes in student-athletes' legislation	National policy to formally recognise student-athlete (Dual Career) status
Athlete skills to effectvley use down time during training and competitions	Information for parent as a DC mentors	Information on what potential exists to adapt, adjust the academic schedule	Interactive information portal with possibility to share (forum)	Network of DC consultants
Athlete skills to manage demands of sport (e.g. cooking, nutrition, sleep management, fatigue)	Information for parent as a sport mentor	Information regarding effective transition for athlete between educational levels (primary school - high school - university)	Knowledge of dual career guidelines at national and international levels	Policy to support athletes after elite sport termination
Athlete socio-emotional development	Information for parent on relevance of athlete education and/or degree qualification	Information/clarity on the role of the parent in the academic environment	List of what mistakes to avoid for parents	Proactive actions to inform parents of policies and services currently available at sporting and academic Institutions
Athlete time management skills	Information for parents about services, benefits and opportunities available to athlete	Knowledge of special arrangements, opportunities, classes and scholarships for athletes in academic environment	National contact point for parents of athletes	Proactive referral of athlete by sport federations/NGBs to necessary DC/sport services.
Athlete understanding of sport as a way of life	Information on different supports available from sport federation and from the sport club	Knowledge on national/international published dual career policies	National DC contact point at government level	Recognised and published DC policies which support athlete for duration of DC (i.e. from primary school onwards)
Athlete understanding of the balance between sport and academic careers	Information on financial planning by sport organisations for athlete	Mentoring of teachers/tutors regarding DC	National DC coordinator	Role of national sport association
Athletes need for parental support/presence at matches and tournaments, if required	Information on policies, programmes and procedures relevant to the sport environment	Pedagogical supports as required	Networking events	Sport partnerships with educational institutions
Athletes' skills/ability to manage the demands of DC (sport, homework, exam pressure)	Information on selection procedures within sports	Provision of academic calendar/schedule which defines academic obligations and facilitates planning for sport	Networking platform/opportunity between school, parent and club	Sport partnerships with industry/business
Awareness and management of jealousy and bullying from school peers and teachers	Information on the nature and extent of available medical supports	Provision of class notes/guidance to DC athlete when absent from class.	Open days for all DC universities in a region to outline DC options	Statistics on post sport careers
Awareness by significant others (coaches, tutors) of disrupted/missed holiday time by DC athletes	Information on the nature and extent of nutritional supports	Provision of clear guidelines regarding schoolwork demands/expectations for athletes	Parent coping mechanism to deal with having child living/time away from family to avoid any negative emotions/feelings by child	Understanding of US Athletic/DC System
Better athlete awareness/information on career pathways	Information on the nature and extent of psychological supports	Provision of excused absence system when DC athlete is absent from class due to sport	Psychological support/guidance for parents dealing with DC athlete (injury, failure, emotions, pressures etc.)
Challenges of co-parenting the athlete	Information to parents regarding nutrition	Provision of regular information and updates from tutors	Signposting of existing resources relevant to DC
Clear information for athlete on what supports are available	Information to parents regarding rest	Raising awareness in schools/universities of the demands of DC	Skills for parents to initiate conversations around sensitive issues with the student-athlete
Communication skills/mechanisms for the effective relationship between athletes and coaches	Information/exemplars of DC in different sports and professional career levels	Recognition of educational credits for sport practice-informal education	Sport rankings and statistics updated after each competition
Communication skills/mechanisms for the effective relationship between athletes and other athletes	Knowledge and exemplars of national and international DC best practice	Role of parents regarding supporting school/academic work	Update on ajustments in the national legislation about student-athletes
Communication skills/mechanisms for the effective relationship between athletes and parents	Logistics and planning for transitions between education levels	Setting priorities between school and sport	Web Apps
Communication skills/mechanisms for the effective relationship between athletes and peers	Long term planning and consistent support by sport with parents for duration of athletes DC	Specific academic regulations for athletes	Websites
Communication skills/mechanisms for the effective relationship between athletes and teachers/tutors	Monitoring the signs and symptoms of student-athlete wellbeing and detection of potential problems	Support and guidelines on conflict prevention and resolution
Communication skills/mechanisms to avoid conflict with academic environment.	Need for more information in case of injury and rehabilitation	Technological and social media skills relevant to accessing academic environments
Communication skills/mechanisms to avoid conflict with home environment.	Need to know how and when parents can join their children during training/competition	What approaches for combining sport and academic careers are available?
Communication skills/mechanisms to avoid conflict with sporting environment/federations.	Parent basic knowledge of the various aspects/demands of the sport	What potential exists to extend academic training over a longer period?
Cooperation between sport and academic sectors in support of specific needs of the athlete	Parent sport planning and organisational skills	What sport friendly schools and universities exist?
Coordination between the club and the national team	Parent understanding of sport as a way of life
DC education tutor and tutorials relevant to academic, sport and policy environments	Parents and athletes as role models
Father's success perspective in school vs sport	Place of the family within the sport environment to be better specified (role, limits)
Father's success perspective in sport vs school	Planning the annual athletic calendar
Feedback from experienced older DC elite athletes	Preparing parents to deal with emotional elements of performance of athletes
Flexibility by academic institutions in relation to specific sports	Provision of annual sport calendar/schedule
Greater integration of educational and sport objectives	Raising awareness of/clarifying the role of the parent in sport environment
Information for athlete on policies, programmes, procedures relevant to DC	Representation of parents at sport management level
Information on available financial supports (tax, transportation, scholarships, sponsorships, hotel reductions etc.)	Setting of realistic and achievable goals for parents and athletes
Information on relevance of education and/or degree qualification for athlete	Sport as an educational tool
Information on sport culture and policy within ministry of education	Support from sport environment for DC parenting
Information on sport culture within educational institutions	Technological and social media skills relevant to accessing sport environment
Knowledge for athlete of training opportunities after high school
Knowledge on organisational structures, personnel and logistical support relevant to DC
Managing sibling interactions, rivalry and conflict
Managing student-athlete's emotional responses (anxiety/tensions)
Mother's success perspective in school vs sport
Mother's success perspective in sport vs school
Parental long-distance emotional support and emotional anchoring role
Parental role in managing and supporting demands placed on student-athlete
Parental support for athlete of sport career
Parental support in trusting and respecting coaches and teachers
Parental support of the athlete for academic career
Role of father/male guardian in absence of qualified coaching
Role of mother/female guardian in absence of qualified coaching
Specific supports/needs for athletes from islands
Sport organisation/s flexibility in relation to academic commitments
Support in understanding the body language of the student-athlete
Support to younger athletes (children) to make informed decisions and when in crises
Understanding athlete behaviour
Understanding the Impact of sport on athlete socialisation and social interactions
